# Supplementary material for: Design, Catalyst-Free Synthesis of New Novel α-Trifluoromethylated Tertiary Alcohols Bearing Coumarins as Potential Antifungal Agents
Source: Molecules. 2022 Dec 28;28(1):260. doi: 10.3390/molecules28010260 (PMC9822406; doi:10.3390/molecules28010260)
Supplement: Supplementary file 1 [file molecules-28-00260-s001.zip]

Archive with 1 entries (1 files):
- molecules-2103455-Supplementary Information.pdf
